# Supplementary material for: Analysis of a Novel T1-like Phage KanT1 Reveals a Standalone SH3 Domain as a Widespread Component of Drexlerviridae Cell Lysis Module
Source: Int J Mol Sci. 2026 Apr 23;27(9):3756. doi: 10.3390/ijms27093756 (PMC13164509; doi:10.3390/ijms27093756)
Supplement: Supplementary file 1 [file ijms-27-03756-s001.zip › Table S1.xlsx]

## Sheet: Table S1 description
Table S1. Genomic annotation and comparative analysis of bacteriophage KanT1 open reading frames (ORFs).
ORF: The unique identifier assigned to each predicted open reading frame.
Start: The starting nucleotide position of the ORF within the KanT1 genome.
End: The ending nucleotide position of the ORF within the KanT1 genome.
Length_bp: The length of the predicted gene sequence in base pairs.
Mass_kDa: The predicted molecular mass of the translated protein product in kilodaltons.
Score: The gene prediction confidence score calculated by PHANOTATE (gene caller for Pharokka).
Identity_phi2013: The percent amino acid identity of the KanT1 protein sequence to its closest homolog in the closest relative phage phi2013 (if any). A dash (-) indicates no homolog detected.
Identity_T1: The percent amino acid identity of the KanT1 protein sequence to its closest homolog in the reference phage T1 (if any). A dash (-) indicates no homolog detected
Product: The predicted functional assignment of the protein based on both sequence-based and structure-based annotations via Pharokka and Phold.

## Sheet: Table S1
ORF	Start	End	Length_bp	Mass_kDa	Score	Identity_phi2013	Identity_T1	Product
CDS_0001	104	352	249	9.57	-6.35	70.7	76.0	hypothetical protein
CDS_0002	456	971	516	19.34	-12101.03	91.8	50.3	hypothetical protein
CDS_0003	1061	1255	195	7.29	-71.16	95.3	-	hypothetical protein
CDS_0004	1258	1728	471	17.76	-4678.94	61.5	-	hypothetical protein
CDS_0005	1808	2071	264	10.26	-232.62	-	42.5	hypothetical protein
CDS_0006	2078	2305	228	8.57	-41.4	66.7	72.0	hypothetical protein
CDS_0007	2302	2412	111	4.01	-7.2	97.2	83.3	hypothetical protein
CDS_0008	2412	2582	171	5.96	-42.74	87.5	87.5	hypothetical protein
CDS_0009	2592	2783	192	7.19	-69.95	82.5	-	hypothetical protein
CDS_0010	2855	3298	444	16.45	-446.01	66.0	70.8	hypothetical protein
CDS_0011	3229	3420	192	7.21	-42.21	66.7	60.3	hypothetical protein
CDS_0012	3492	3998	507	19.31	-29135.67	66.1	74.4	hypothetical protein
CDS_0013	4006	4104	99	3.71	-0.19	65.6	-	hypothetical protein
CDS_0014	4228	4434	207	8.04	-65.17	89.7	-	hypothetical protein
CDS_0015	4418	4705	288	11.19	-186.11	91.6	-	RNA-binding protein
CDS_0016	4702	4875	174	6.41	-26.95	85.7	-	hypothetical protein
CDS_0017	4966	5340	375	13.7	-245.89	61.3	73.4	hypothetical protein
CDS_0018	5394	5504	111	4.18	-11.31	97.2	97.2	hypothetical protein
CDS_0019	5489	5707	219	8.02	-14.44	85.9	87.3	hypothetical protein
CDS_0020	5765	6214	450	17.48	-9038.7	80.4	79.6	hypothetical protein
CDS_0021	6202	6291	90	3.31	-0.13	-	100	hypothetical protein
CDS_0022	6295	6825	531	20.18	-11795.41	86.9	96.0	polynucleotide kinase
CDS_0023	6812	7306	495	18.82	-393.05	-	95.7	HNH endonuclease
CDS_0024	7309	7881	573	21.65	-27866.78	97.9	98.4	deoxynucleoside monophosphate kinase
CDS_0025	7957	8163	207	7.74	-62.34	88.2	95.6	hypothetical protein
CDS_0026	8160	8504	345	13.07	-1375.62	83.3	88.2	hypothetical protein
CDS_0027	8504	8734	231	8.86	-244.39	97.4	98.7	hypothetical protein
CDS_0028	8734	8937	204	7.49	-22.48	91.0	88.1	hypothetical protein
CDS_0029	9102	9263	162	5.94	-7.03	94.3	96.2	hypothetical protein
CDS_0030	9244	9429	186	7.0	-23.78	98.4	96.7	hypothetical protein
CDS_0031	9431	9658	228	8.15	-33.84	93.3	89.3	hypothetical protein
CDS_0032	9719	10267	549	20.25	-23900.56	98.9	98.4	terminase small subunit
CDS_0033	10306	11874	1569	60.22	-745243047474.57	98.1	98.1	terminase large subunit
CDS_0034	11878	13212	1335	49.93	-7507717436.48	96.6	96.3	portal protein
CDS_0035	13202	13963	762	28.99	-7839.26	99.2	98.8	head morphogenesis
CDS_0036	13966	15078	1113	40.13	-139297674.22	99.2	98.6	head maturation protease
CDS_0037	15090	15566	477	17.04	-290.34	98.1	98.1	virion structural protein
CDS_0038	15628	16395	768	26.51	-1349.19	89.4	92.9	virion structural protein
CDS_0039	16487	17446	960	35.25	-1419191.1	99.1	98.4	major head protein
CDS_0040	17497	17787	291	10.96	-562.35	84.2	86.3	prohead
CDS_0041	17830	18240	411	15.42	-269.41	93.4	94.1	virion structural protein
CDS_0042	18240	18611	372	13.82	-534.7	99.2	99.2	head closure Hc1
CDS_0043	18511	19047	537	20.12	-2270.7	93.8	96.6	tail completion or Neck1 protein
CDS_0044	19037	19435	399	15.19	-3028.85	99.2	99.2	tail terminator
CDS_0045	19438	20106	669	24.15	-7913.98	95.5	95.0	major tail protein
CDS_0046	20220	20537	318	11.94	-865.92	99.0	99.0	tail length tape measure protein
CDS_0047	20657	20854	198	7.49	-60.26	96.9	100	tail length tape measure protein
CDS_0048	20894	23767	2874	103.77	-1.313060367764464e+18	94.0	92.8	tail length tape measure protein
CDS_0049	23770	24123	354	13.0	-189.47	97.4	94.9	minor tail protein
CDS_0050	24203	24985	783	29.02	-92548.02	95.8	92.3	minor tail protein
CDS_0051	24982	25716	735	28.35	-707461.51	96.7	98.8	minor tail protein
CDS_0052	25713	26312	600	20.88	-403.01	99.5	99.5	tail assembly protein
CDS_0053	26390	29809	3420	126.45	-4.205809038760736e+22	95.1	95.6	central tail fiber J
CDS_0054	29855	30160	306	10.67	-23.37	83.3	95.0	outer membrane protein
CDS_0055	30160	30849	690	24.04	-22.41	89.5	96.1	membrane associated protein
CDS_0056	30871	31098	228	8.28	-10.5	-	85.3	Cor superinfection exclusion protein
CDS_0057	31226	31342	117	4.59	-7.06	-	-	hypothetical protein
CDS_0058	31435	31542	108	3.9	-0.21	-	-	hypothetical protein
CDS_0059	31627	32691	1065	40.15	-11372996.08	97.5	97.7	exonuclease VIII
CDS_0060	32767	33414	648	23.98	-21597.97	99.1	99.5	Erf-like ssDNA annealing protein
CDS_0061	33461	33871	411	15.57	-157.13	94.9	94.3	single strand DNA binding protein
CDS_0062	33902	35749	1848	66.83	-5007805664.19	87.8	78.9	tail fiber protein
CDS_0063	35850	36770	921	34.62	-1235510.17	96.7	93.8	DNA primase
CDS_0064	36846	37298	453	17.17	-183.08	98.0	97.3	transcriptional regulator
CDS_0065	37398	39410	2013	75.73	-3677853954045319.0	96.1	95.1	DNA helicase
CDS_0066	39407	39823	417	15.93	-5317.88	97.8	95.7	nuclease
CDS_0067	39891	40604	714	26.97	-18441.65	93.7	96.2	DNA methyltransferase
CDS_0068	40601	40852	252	9.74	-601.43	98.8	95.2	hypothetical protein
CDS_0069	40919	41128	210	7.93	-135.04	94.2	79.7	hypothetical protein
CDS_0070	41209	41610	402	15.47	-4014.02	78.6	75.6	hypothetical protein
CDS_0071	41689	42840	1152	42.95	-17627304.91	97.7	69.9	DNA repair exonuclease
CDS_0072	42904	43080	177	6.64	-52.61	98.3	91.4	glycosyltransferase
CDS_0073	43199	43414	216	7.58	-9.32	100	100	holin
CDS_0074	43414	43902	489	18.25	-1778.59	100	98.1	endolysin
CDS_0075	43902	44303	402	13.83	-109.02	79.4	89.3	Rz-like spanin
CDS_0076	44314	44421	108	4.04	-4.61	88.2	-	hypothetical protein
CDS_0077	44426	44833	408	16.09	-519.03	91.1	91.1	hypothetical protein
CDS_0078	44838	46406	1569	58.05	-1051607726927.15	99.2	99.6	DNA helicase
CDS_0079	46483	46899	417	15.84	-2299.6	97.1	96.4	cytidine deaminase
CDS_0080	46980	47192	213	8.13	-100.12	92.9	84.3	hypothetical protein
CDS_0081	47196	47420	225	7.99	-12.49	80.6	84.7	hypothetical protein
CDS_0082	47498	47641	144	5.49	-41.01	95.7	95.7	hypothetical protein
CDS_0083	47638	47958	321	11.95	-404.37	97.2	93.4	hypothetical protein
CDS_0084	47975	48175	201	7.55	-84.24	92.4	90.9	hypothetical protein
CDS_0085	48168	48539	372	13.66	-932.02	87.0	59.3	hypothetical protein
CDS_0086	48615	48800	186	6.95	-95.99	96.7	-	hypothetical protein
CDS_0087	48816	49001	186	6.9	-109.95	91.8	-	hypothetical protein
CDS_0088	49062	49766	705	26.23	-15925.05	92.3	-	DNA methyltransferase
